# Supplementary material for: Afzelia corallina (Fabaceae), a new micro-endemic tree from Pemba Island, Zanzibar, Tanzania
Source: PhytoKeys. 2026 Apr 9;273:55–69. doi: 10.3897/phytokeys.273.186903 (PMC13087673; doi:10.3897/phytokeys.273.186903)
Supplement: XML Treatment for Afzelia corallina [file phytokeys.273.186903-treatment1.xml]

<!DOCTYPE tp:taxon-treatment
  PUBLIC "-//TaxonX//DTD Taxonomic Treatment Publishing DTD v0 20100105//EN" "tax-treatment-NSO.dtd">
<tp:taxon-treatment xmlns:tp="http://www.plazi.org/taxpub"><tp:treatment-meta><kwd-group><label>Taxon classification</label><kwd>
                <named-content content-type="kingdom">Plantae</named-content>
              </kwd><kwd>
                <named-content content-type="order">Fabales</named-content>
              </kwd><kwd>
                <named-content content-type="family">Fabaceae</named-content>
              </kwd></kwd-group><mixed-citation publication-type="journal"><person-group><name><surname>Bianchi</surname><given-names>Andrea</given-names></name><name><surname>Baldesi</surname><given-names>Giacomo</given-names></name><name><surname>Calzoni</surname><given-names>Daniela</given-names></name><name><surname>Delledonne</surname><given-names>Massimo</given-names></name><name><surname>Focaia</surname><given-names>Riccardo</given-names></name><name><surname>Luke</surname><given-names>Quentin</given-names></name><name><surname>Khamis</surname><given-names>Khamis A.</given-names></name><name><surname>Tomasi</surname><given-names>Laura</given-names></name><name><surname>Orsenigo</surname><given-names>Simone</given-names></name></person-group><article-title><italic><tp:taxon-name><tp:taxon-name-part taxon-name-part-type="genus" reg="Afzelia">Afzelia</tp:taxon-name-part> <tp:taxon-name-part taxon-name-part-type="species" reg="corallina">corallina</tp:taxon-name-part></tp:taxon-name></italic> (<tp:taxon-name><tp:taxon-name-part taxon-name-part-type="family" reg="Fabaceae">Fabaceae</tp:taxon-name-part></tp:taxon-name>), a new micro-endemic tree from Pemba Island, Zanzibar, Tanzania</article-title><source>PhytoKeys</source><day>09</day><month>04</month><year>2026</year><volume>273</volume><fpage>55</fpage><lpage>69</lpage><pub-id pub-id-type="doi">10.3897/phytokeys.273.186903</pub-id></mixed-citation></tp:treatment-meta><tp:nomenclature><tp:taxon-name><object-id xmlns:xlink="http://www.w3.org/1999/xlink" content-type="arpha" xlink:type="simple">97E13C52-554C-5B0C-B795-DBFD87D160D4</object-id>
                    		<tp:taxon-name-part taxon-name-part-type="genus" reg="Afzelia">Afzelia</tp:taxon-name-part> <tp:taxon-name-part taxon-name-part-type="species" reg="corallina">corallina</tp:taxon-name-part>
                    	
                    		<object-id xmlns:xlink="http://www.w3.org/1999/xlink" content-type="ipni" xlink:type="simple">urn:lsid:ipni.org:names:77374530-1</object-id>
                    	</tp:taxon-name><tp:taxon-authority>A.Bianchi, S.Orsenigo &amp; Baldesi</tp:taxon-authority><tp:taxon-status xmlns:xlink="http://www.w3.org/1999/xlink" xlink:type="simple">sp. nov.</tp:taxon-status><xref ref-type="fig" rid="F2">Figs 2</xref><xref ref-type="fig" rid="F3">, 3</xref><xref ref-type="fig" rid="F4">, 4</xref><xref ref-type="fig" rid="F5">, 5</xref></tp:nomenclature><tp:treatment-sec sec-type="Type"><title>Type.</title><p>Tanzania • Zanzibar, Pemba Island, Micheweni Dist., Ngezi-Vumawimbi Nature Forest Reserve, coral rag forest in Tondooni Peninsula; <named-content xmlns:xlink="http://www.w3.org/1999/xlink" content-type="dwc:verbatimCoordinates" xlink:type="simple">-4.94073, 39.67400</named-content>; 10 December 2024; <italic>Bianchi, Orsenigo &amp; Baldesi 476</italic> (holotype, NHT!; Isotypes, EA!, FT!, PAV!, TR!)</p><fig id="F2" position="float" orientation="portrait"><object-id xmlns:xlink="http://www.w3.org/1999/xlink" content-type="doi" xlink:type="simple">10.3897/phytokeys.273.186903.figure2</object-id><object-id xmlns:xlink="http://www.w3.org/1999/xlink" content-type="arpha" xlink:type="simple">2EA0884D-6DE2-56DC-82DC-5B21B4168119</object-id><label>Figure 2.</label><caption><p>Illustration of <italic><tp:taxon-name><tp:taxon-name-part taxon-name-part-type="genus" reg="Afzelia">Afzelia</tp:taxon-name-part> <tp:taxon-name-part taxon-name-part-type="species" reg="corallina">corallina</tp:taxon-name-part></tp:taxon-name></italic>. <bold>a</bold>. Flowering branch, showing leaves, ripe pod with seeds dispersed and inflorescence; <bold>b</bold>. Flower details; <bold>c</bold>. Pod valve showing arillate seeds. Drawn by: Laura Tomasi.</p></caption><graphic xmlns:xlink="http://www.w3.org/1999/xlink" xlink:href="phytokeys-273-055_article-186903__-g002.jpg" id="oo_1589504.jpg" position="float" orientation="portrait" xlink:type="simple"><uri content-type="original_file" xlink:type="simple">https://binary.pensoft.net/fig/1589504</uri></graphic></fig></tp:treatment-sec><tp:treatment-sec sec-type="Diagnosis"><title>Diagnosis.</title><p>This species is similar to <italic><tp:taxon-name><tp:taxon-name-part taxon-name-part-type="genus" reg="Afzelia">Afzelia</tp:taxon-name-part> <tp:taxon-name-part taxon-name-part-type="species" reg="quanzensis">quanzensis</tp:taxon-name-part></tp:taxon-name></italic> but can be distinguished by paniculate inflorescence (vs. racemose or one-forked inflorescence), number of flowers per inflorescence (up to 150 vs. 4–12), colour of the large petal (white and red, with a white median stripe vs. entirely green outside and red inside, occasionally mottled with white or greenish-white), the shape of small petals (subulate vs. clavate), the colour of stamen and staminodes that are crimson red in <italic><tp:taxon-name><tp:taxon-name-part taxon-name-part-type="genus" reg="Afzelia">A.</tp:taxon-name-part> <tp:taxon-name-part taxon-name-part-type="species" reg="corallina">corallina</tp:taxon-name-part></tp:taxon-name></italic> and green, often with a red base, in <italic><tp:taxon-name><tp:taxon-name-part taxon-name-part-type="genus" reg="Afzelia">A.</tp:taxon-name-part> <tp:taxon-name-part taxon-name-part-type="species" reg="quanzensis">quanzensis</tp:taxon-name-part></tp:taxon-name></italic>. Moreover, <italic><tp:taxon-name><tp:taxon-name-part taxon-name-part-type="genus" reg="Afzelia">A.</tp:taxon-name-part> <tp:taxon-name-part taxon-name-part-type="species" reg="corallina">corallina</tp:taxon-name-part></tp:taxon-name></italic> shows a bigger style (40–50 mm vs 25 mm) and ovary (7 × 2.2–2.7 vs. 3.5 × 1.5 mm) compared to <italic><tp:taxon-name><tp:taxon-name-part taxon-name-part-type="genus" reg="Afzelia">A.</tp:taxon-name-part> <tp:taxon-name-part taxon-name-part-type="species" reg="quanzensis">quanzensis</tp:taxon-name-part></tp:taxon-name></italic>. Finally, pods are thinly woody and 1–4 seeded (vs. thickly woody and 5–13 seeded in <italic><tp:taxon-name><tp:taxon-name-part taxon-name-part-type="genus" reg="Afzelia">A.</tp:taxon-name-part> <tp:taxon-name-part taxon-name-part-type="species" reg="quanzensis">quanzensis</tp:taxon-name-part></tp:taxon-name></italic>), and seeds have much smaller aril (4–5 vs. 8–13 mm long) (Table <xref ref-type="table" rid="T1">1</xref>).</p><fig id="F3" position="float" orientation="portrait"><object-id xmlns:xlink="http://www.w3.org/1999/xlink" content-type="doi" xlink:type="simple">10.3897/phytokeys.273.186903.figure3</object-id><object-id xmlns:xlink="http://www.w3.org/1999/xlink" content-type="arpha" xlink:type="simple">2B52C96B-1793-58A7-8E70-BC336AA44109</object-id><label>Figure 3.</label><caption><p><italic><tp:taxon-name><tp:taxon-name-part taxon-name-part-type="genus" reg="Afzelia">Afzelia</tp:taxon-name-part> <tp:taxon-name-part taxon-name-part-type="species" reg="corallina">corallina</tp:taxon-name-part></tp:taxon-name></italic>. <bold>a</bold>. Flower close-up showing two rudimentary subulate petals; <bold>b</bold>. Single flower; <bold>c</bold>. Inflorescence. Pictures by: Andrea Bianchi.</p></caption><graphic xmlns:xlink="http://www.w3.org/1999/xlink" xlink:href="phytokeys-273-055_article-186903__-g003.jpg" id="oo_1589505.jpg" position="float" orientation="portrait" xlink:type="simple"><uri content-type="original_file" xlink:type="simple">https://binary.pensoft.net/fig/1589505</uri></graphic></fig></tp:treatment-sec><tp:treatment-sec sec-type="Description"><title>Description.</title><p>Large tree up to 20 (–25) metres tall, with spreading crown, emergent above surrounding vegetation; bole straight, cylindrical, unbranched for the first (2–) 8–10 metres, up to 1.1 m in diameter, not conspicuously buttressed; wood heavy, durable, dark brown to reddish, with yellowish pores; bark light brown with white, lichen-like patches, covering 10–30% of bark surface on older wood and up to 80% on smaller branches; bark scaling off in patches in the lower part of the bole, otherwise smooth; twigs glabrous, with longitudinal striations and numerous lenticels, ca. 1 × 1 mm. Stipules not seen; leaves dark green with yellowish venation, glabrous in all parts, paripinnate; leaflets (2–) 3–4 pairs, opposite to sub-opposite; leaf petiole 2–3 cm long, rachis 8–10 cm long, petiolules 3.5–5.5 mm long, twisted, with one side of the leaf base slightly decurrent down the petiolule for up to 2.5–3 mm; leaflets (5–) 9–12 (–16) cm long, (4.5–) 6.5–7.5 cm wide, ovate to oblong, tending to (slightly) falcate in larger leaflets, especially in distal pair; leaflets base rounded and asymmetrical at base, leaflet tip rounded to acute distally with emarginate apex; venation pinnate, with secondary veins clearly visible and raised in both adaxial and abaxial leaf surfaces, brochidodromous, tertiary venation reticulated. Inflorescence terminal, a corymbose panicle branched up to 7 times or more, up to 150-flowered; inflorescence rachis and primary branches puberulous; pedicel 7–8 mm long, bracteoles not seen. Flowers (very) sweetly scented; hypanthium 1.5–2.5(–3) cm long, puberulous; sepals light green to yellowish in older flowers, puberulous on outside and puberulous to sparsely pubescent inside, the outer two elliptic to ovate, 12–15 × 6–7 mm, the inner 2 oblong but slightly wider distally, 17–18 × 7–8 mm wide; large petal turned upwards, suffused with light-pink abaxially (paler at anthesis and darkening as the flower ages) and bicoloured adaxially, pure white with a conspicuous crimson red bilobed marking in the centre speckled with darker spots at its edges, (24–) 28–33 mm long, with an 8–10 mm long claw widening into a narrowly bilobed lamina 20–25 mm wide; large petal pubescent adaxially from base to widening of the lamina or shortly after, puberulous abaxially for ⅔ of petal length; small petals 4, greenish-white, shortly pubescent, subulate, 6–9 × ca. 0.5 mm; fertile stamens 7, crimson red, pilose proximally to sparsely pilose and eventually glabrous in last ¼, 3–4 cm long, 0.5–1 mm in diameter, at the base; anthers dorsifixed, red with two longitudinal openings revealing yellow pollen, 2.5–3.5 × 0.7–0.8 mm; staminodes 2 at base of large petal, crimson red, pubescent, 13–15 mm long, at the base of large petal, some flowers with 2 extra staminodes, minute, green, puberulous, up to 5 mm long, in between the longer staminodes; ovary green, glabrous to shortly pubescent, 7 × 2.2–2.7 mm long, style glabrous, crimson red, 4–5 cm long. Stigma capitate, ca. 1 mm in diameter. Pods woody, brown outside and tan inside, 7–13 × 4.5–6 cm, beaked distally, (1–)2–3(–4) seeded; valve ca. 3 mm thick, increasing to 5–6 mm near the sutures, septa not always present; seeds black, flattened dorsiventrally, 25–32 mm long × 12–14 mm wide × 6 mm thick, with a small, yellowish-orange thin aril covering the seed for 4–5 mm.</p><fig id="F4" position="float" orientation="portrait"><object-id xmlns:xlink="http://www.w3.org/1999/xlink" content-type="doi" xlink:type="simple">10.3897/phytokeys.273.186903.figure4</object-id><object-id xmlns:xlink="http://www.w3.org/1999/xlink" content-type="arpha" xlink:type="simple">1FF1C818-DDF4-59A8-94B9-ADBB57CA0920</object-id><label>Figure 4.</label><caption><p><italic><tp:taxon-name><tp:taxon-name-part taxon-name-part-type="genus" reg="Afzelia">Afzelia</tp:taxon-name-part> <tp:taxon-name-part taxon-name-part-type="species" reg="corallina">corallina</tp:taxon-name-part></tp:taxon-name></italic>. <bold>a</bold>. Two examples of pods, 1–seeded, left, and 3–seeded, right. Note the almost complete lack of septa; <bold>b</bold>. Seed, showing the small, thin aril. Pictures by: Andrea Bianchi.</p></caption><graphic xmlns:xlink="http://www.w3.org/1999/xlink" xlink:href="phytokeys-273-055_article-186903__-g004.jpg" id="oo_1589506.jpg" position="float" orientation="portrait" xlink:type="simple"><uri content-type="original_file" xlink:type="simple">https://binary.pensoft.net/fig/1589506</uri></graphic></fig><fig id="F5" position="float" orientation="portrait"><object-id xmlns:xlink="http://www.w3.org/1999/xlink" content-type="doi" xlink:type="simple">10.3897/phytokeys.273.186903.figure5</object-id><object-id xmlns:xlink="http://www.w3.org/1999/xlink" content-type="arpha" xlink:type="simple">6BDAE3B4-3BA5-5D6A-AA5F-FEC1B1650895</object-id><label>Figure 5.</label><caption><p><italic><tp:taxon-name><tp:taxon-name-part taxon-name-part-type="genus" reg="Afzelia">Afzelia</tp:taxon-name-part> <tp:taxon-name-part taxon-name-part-type="species" reg="corallina">corallina</tp:taxon-name-part></tp:taxon-name></italic>. <bold>a</bold>. Trees in habitat; <bold>b</bold>. Leaves; <bold>c</bold>. Lichen-like pattern on bark; <bold>d</bold>. Boles. Pictures by: Andrea Bianchi.</p></caption><graphic xmlns:xlink="http://www.w3.org/1999/xlink" xlink:href="phytokeys-273-055_article-186903__-g005.jpg" id="oo_1589507.jpg" position="float" orientation="portrait" xlink:type="simple"><uri content-type="original_file" xlink:type="simple">https://binary.pensoft.net/fig/1589507</uri></graphic></fig></tp:treatment-sec><tp:treatment-sec sec-type="Phenology"><title>Phenology.</title><p>Found in flower in November–January, seeds dispersed in September–November.</p></tp:treatment-sec><tp:treatment-sec sec-type="Etymology"><title>Etymology.</title><p>The epithet <italic>corallina</italic> (from the Latin ‘<italic>corallium</italic>’, coral) refers to this species’ habit of growing on coral rag, a rubbly limestone composed of ancient coral reef material. Furthermore, the colourful and dense inflorescence may resemble a coral head, as does the red marking on the large petal.</p></tp:treatment-sec><tp:treatment-sec sec-type="Distribution"><title>Distribution.</title><p>Despite extensive searches in the area, <italic><tp:taxon-name><tp:taxon-name-part taxon-name-part-type="genus" reg="Afzelia">Afzelia</tp:taxon-name-part> <tp:taxon-name-part taxon-name-part-type="species" reg="corallina">corallina</tp:taxon-name-part></tp:taxon-name></italic> is only known from a narrow stretch of coast in the Tondooni Peninsula in SW Ngezi-Vumawimbi Forest Reserve, Pemba Island, Tanzania.</p></tp:treatment-sec><tp:treatment-sec sec-type="Ecology"><title>Ecology.</title><p>This species is strictly associated with coastal forests and apparently does not occur more than 200 metres away from shore. It is associated with the following <italic>taxa</italic>; trees: <italic><tp:taxon-name><tp:taxon-name-part taxon-name-part-type="genus" reg="Avicennia">Avicennia</tp:taxon-name-part> <tp:taxon-name-part taxon-name-part-type="species" reg="marina">marina</tp:taxon-name-part></tp:taxon-name></italic> (Forssk.) Vierh. (<tp:taxon-name><tp:taxon-name-part taxon-name-part-type="family" reg="Acanthaceae">Acanthaceae</tp:taxon-name-part></tp:taxon-name>), <italic><tp:taxon-name><tp:taxon-name-part taxon-name-part-type="genus" reg="Bourreria">Bourreria</tp:taxon-name-part> <tp:taxon-name-part taxon-name-part-type="species" reg="petiolaris">petiolaris</tp:taxon-name-part></tp:taxon-name></italic> (Lam.) Thulin (<tp:taxon-name><tp:taxon-name-part taxon-name-part-type="family" reg="Boraginaceae">Boraginaceae</tp:taxon-name-part></tp:taxon-name>), <italic><tp:taxon-name><tp:taxon-name-part taxon-name-part-type="genus" reg="Deinbollia">Deinbollia</tp:taxon-name-part> <tp:taxon-name-part taxon-name-part-type="species" reg="borbonica">borbonica</tp:taxon-name-part></tp:taxon-name></italic> Scheff. (<tp:taxon-name><tp:taxon-name-part taxon-name-part-type="family" reg="Sapindaceae">Sapindaceae</tp:taxon-name-part></tp:taxon-name>), <italic><tp:taxon-name><tp:taxon-name-part taxon-name-part-type="genus" reg="Euphorbia">Euphorbia</tp:taxon-name-part> <tp:taxon-name-part taxon-name-part-type="species" reg="tirucalli">tirucalli</tp:taxon-name-part></tp:taxon-name></italic> L. (<tp:taxon-name><tp:taxon-name-part taxon-name-part-type="family" reg="Euphorbiaceae">Euphorbiaceae</tp:taxon-name-part></tp:taxon-name>), <italic><tp:taxon-name><tp:taxon-name-part taxon-name-part-type="genus" reg="Grewia">Grewia</tp:taxon-name-part> <tp:taxon-name-part taxon-name-part-type="species" reg="capitellata">capitellata</tp:taxon-name-part></tp:taxon-name></italic> Bojer (<tp:taxon-name><tp:taxon-name-part taxon-name-part-type="family" reg="Malvaceae">Malvaceae</tp:taxon-name-part></tp:taxon-name>), <italic><tp:taxon-name><tp:taxon-name-part taxon-name-part-type="genus" reg="Haplocoelum">Haplocoelum</tp:taxon-name-part> <tp:taxon-name-part taxon-name-part-type="species" reg="inoploeum">inoploeum</tp:taxon-name-part></tp:taxon-name></italic> Radk. (<tp:taxon-name><tp:taxon-name-part taxon-name-part-type="family" reg="Sapindaceae">Sapindaceae</tp:taxon-name-part></tp:taxon-name>), <italic><tp:taxon-name><tp:taxon-name-part taxon-name-part-type="genus" reg="Manilkara">Manilkara</tp:taxon-name-part> <tp:taxon-name-part taxon-name-part-type="species" reg="sulcata">sulcata</tp:taxon-name-part></tp:taxon-name></italic> (Engl.) Dubard (<tp:taxon-name><tp:taxon-name-part taxon-name-part-type="family" reg="Sapotaceae">Sapotaceae</tp:taxon-name-part></tp:taxon-name>), <italic><tp:taxon-name><tp:taxon-name-part taxon-name-part-type="genus" reg="Milicia">Milicia</tp:taxon-name-part> <tp:taxon-name-part taxon-name-part-type="species" reg="excelsa">excelsa</tp:taxon-name-part></tp:taxon-name></italic> (Welw.) C.C.Berg (<tp:taxon-name><tp:taxon-name-part taxon-name-part-type="family" reg="Moraceae">Moraceae</tp:taxon-name-part></tp:taxon-name>), <italic><tp:taxon-name><tp:taxon-name-part taxon-name-part-type="genus" reg="Pandanus">Pandanus</tp:taxon-name-part> <tp:taxon-name-part taxon-name-part-type="species" reg="kirkii">kirkii</tp:taxon-name-part></tp:taxon-name></italic> Rendle (<tp:taxon-name><tp:taxon-name-part taxon-name-part-type="family" reg="Pandanaceae">Pandanaceae</tp:taxon-name-part></tp:taxon-name>), <italic><tp:taxon-name><tp:taxon-name-part taxon-name-part-type="genus" reg="Polysphaeria">Polysphaeria</tp:taxon-name-part> <tp:taxon-name-part taxon-name-part-type="species" reg="parvifolia">parvifolia</tp:taxon-name-part></tp:taxon-name></italic> Hiern (<tp:taxon-name><tp:taxon-name-part taxon-name-part-type="family" reg="Rubiaceae">Rubiaceae</tp:taxon-name-part></tp:taxon-name>), <italic><tp:taxon-name><tp:taxon-name-part taxon-name-part-type="genus" reg="Rhizophora">Rhizophora</tp:taxon-name-part> <tp:taxon-name-part taxon-name-part-type="species" reg="mucronata">mucronata</tp:taxon-name-part></tp:taxon-name></italic> Lam. (<tp:taxon-name><tp:taxon-name-part taxon-name-part-type="family" reg="Rhizophoraceae">Rhizophoraceae</tp:taxon-name-part></tp:taxon-name>), <italic><tp:taxon-name><tp:taxon-name-part taxon-name-part-type="genus" reg="Sonneratia">Sonneratia</tp:taxon-name-part> <tp:taxon-name-part taxon-name-part-type="species" reg="alba">alba</tp:taxon-name-part></tp:taxon-name></italic> Sm. (<tp:taxon-name><tp:taxon-name-part taxon-name-part-type="family" reg="Lythraceae">Lythraceae</tp:taxon-name-part></tp:taxon-name>), <italic><tp:taxon-name><tp:taxon-name-part taxon-name-part-type="genus" reg="Tamarindus">Tamarindus</tp:taxon-name-part> <tp:taxon-name-part taxon-name-part-type="species" reg="indica">indica</tp:taxon-name-part></tp:taxon-name></italic> L. (<tp:taxon-name><tp:taxon-name-part taxon-name-part-type="family" reg="Fabaceae">Fabaceae</tp:taxon-name-part></tp:taxon-name>), <italic><tp:taxon-name><tp:taxon-name-part taxon-name-part-type="genus" reg="Xylocarpus">Xylocarpus</tp:taxon-name-part> <tp:taxon-name-part taxon-name-part-type="species" reg="granatum">granatum</tp:taxon-name-part></tp:taxon-name></italic> J.Koenig (<tp:taxon-name><tp:taxon-name-part taxon-name-part-type="family" reg="Meliaceae">Meliaceae</tp:taxon-name-part></tp:taxon-name>), climbers: <italic><tp:taxon-name><tp:taxon-name-part taxon-name-part-type="genus" reg="Uvaria">Uvaria</tp:taxon-name-part> <tp:taxon-name-part taxon-name-part-type="species" reg="lucida">lucida</tp:taxon-name-part></tp:taxon-name></italic> Benth. subsp. <tp:taxon-name><tp:taxon-name-part taxon-name-part-type="genus" reg="Uvaria"/><tp:taxon-name-part taxon-name-part-type="species" reg="lucida"/><tp:taxon-name-part taxon-name-part-type="subspecies">lucida</tp:taxon-name-part></tp:taxon-name> (<tp:taxon-name><tp:taxon-name-part taxon-name-part-type="family" reg="Annonaceae">Annonaceae</tp:taxon-name-part></tp:taxon-name>), <italic><tp:taxon-name><tp:taxon-name-part taxon-name-part-type="genus" reg="Salacia">Salacia</tp:taxon-name-part> <tp:taxon-name-part taxon-name-part-type="species" reg="elegans">elegans</tp:taxon-name-part></tp:taxon-name></italic> Welw. ex Oliv. (<tp:taxon-name><tp:taxon-name-part taxon-name-part-type="family" reg="Celastraceae">Celastraceae</tp:taxon-name-part></tp:taxon-name>), <italic><tp:taxon-name><tp:taxon-name-part taxon-name-part-type="genus" reg="Ancylobothrys">Ancylobothrys</tp:taxon-name-part> <tp:taxon-name-part taxon-name-part-type="species" reg="petersiana">petersiana</tp:taxon-name-part></tp:taxon-name></italic> (Klotzsch) Pierre (<tp:taxon-name><tp:taxon-name-part taxon-name-part-type="family" reg="Apocynaceae">Apocynaceae</tp:taxon-name-part></tp:taxon-name>), <italic><tp:taxon-name><tp:taxon-name-part taxon-name-part-type="genus" reg="Landolphia">Landolphia</tp:taxon-name-part> <tp:taxon-name-part taxon-name-part-type="species" reg="kirkii">kirkii</tp:taxon-name-part></tp:taxon-name></italic> Dyer (<tp:taxon-name><tp:taxon-name-part taxon-name-part-type="family" reg="Apocynaceae">Apocynaceae</tp:taxon-name-part></tp:taxon-name>), <italic><tp:taxon-name><tp:taxon-name-part taxon-name-part-type="genus" reg="Flagellaria">Flagellaria</tp:taxon-name-part> <tp:taxon-name-part taxon-name-part-type="species" reg="guineensis">guineensis</tp:taxon-name-part></tp:taxon-name></italic> Schumach (<tp:taxon-name><tp:taxon-name-part taxon-name-part-type="family" reg="Flagellariaceae">Flagellariaceae</tp:taxon-name-part></tp:taxon-name>), shrubs: <italic><tp:taxon-name><tp:taxon-name-part taxon-name-part-type="genus" reg="Acridocarpus">Acridocarpus</tp:taxon-name-part> <tp:taxon-name-part taxon-name-part-type="species" reg="zanzibaricus">zanzibaricus</tp:taxon-name-part></tp:taxon-name></italic> A.Juss (<tp:taxon-name><tp:taxon-name-part taxon-name-part-type="family" reg="Malpighiaceae">Malpighiaceae</tp:taxon-name-part></tp:taxon-name>). <italic><tp:taxon-name><tp:taxon-name-part taxon-name-part-type="genus" reg="Indigofera">Indigofera</tp:taxon-name-part> <tp:taxon-name-part taxon-name-part-type="species" reg="trita">trita</tp:taxon-name-part></tp:taxon-name></italic> L.f. (<tp:taxon-name><tp:taxon-name-part taxon-name-part-type="family" reg="Fabaceae">Fabaceae</tp:taxon-name-part></tp:taxon-name>), <italic><tp:taxon-name><tp:taxon-name-part taxon-name-part-type="genus" reg="Cremaspora">Cremaspora</tp:taxon-name-part> <tp:taxon-name-part taxon-name-part-type="species" reg="triflora">triflora</tp:taxon-name-part></tp:taxon-name></italic> (Thonn.) K.Schum. subsp. <italic><tp:taxon-name><tp:taxon-name-part taxon-name-part-type="genus" reg="Cremaspora"/><tp:taxon-name-part taxon-name-part-type="species" reg="triflora"/><tp:taxon-name-part taxon-name-part-type="subspecies" reg="confluens">confluens</tp:taxon-name-part></tp:taxon-name></italic> (K.Schum.) Verdc. (<tp:taxon-name><tp:taxon-name-part taxon-name-part-type="family" reg="Rubiaceae">Rubiaceae</tp:taxon-name-part></tp:taxon-name>), herbs: <italic><tp:taxon-name><tp:taxon-name-part taxon-name-part-type="genus" reg="Microsorum">Microsorum</tp:taxon-name-part> <tp:taxon-name-part taxon-name-part-type="species" reg="scolopendria">scolopendria</tp:taxon-name-part></tp:taxon-name></italic> (Burm.f.) Copel. (<tp:taxon-name><tp:taxon-name-part taxon-name-part-type="family" reg="Polypodiaceae">Polypodiaceae</tp:taxon-name-part></tp:taxon-name>), <italic><tp:taxon-name><tp:taxon-name-part taxon-name-part-type="genus" reg="Sansevieria">Sansevieria</tp:taxon-name-part> <tp:taxon-name-part taxon-name-part-type="species" reg="kirkii">kirkii</tp:taxon-name-part></tp:taxon-name></italic> Baker var. <italic><tp:taxon-name><tp:taxon-name-part taxon-name-part-type="genus" reg="Sansevieria"/><tp:taxon-name-part taxon-name-part-type="species" reg="kirkii"/><tp:taxon-name-part taxon-name-part-type="variety" reg="pulchra">pulchra</tp:taxon-name-part></tp:taxon-name></italic> N.E.Br (<tp:taxon-name><tp:taxon-name-part taxon-name-part-type="family" reg="Asparagaceae">Asparagaceae</tp:taxon-name-part></tp:taxon-name>) and the bulbous <italic><tp:taxon-name><tp:taxon-name-part taxon-name-part-type="genus" reg="Gonatopus">Gonatopus</tp:taxon-name-part> <tp:taxon-name-part taxon-name-part-type="species" reg="boivinii">boivinii</tp:taxon-name-part></tp:taxon-name></italic> (Decne.) Engl. (<tp:taxon-name><tp:taxon-name-part taxon-name-part-type="family" reg="Araceae">Araceae</tp:taxon-name-part></tp:taxon-name>).</p></tp:treatment-sec><tp:treatment-sec sec-type="Conservation status"><title>Conservation status.</title><p><italic><tp:taxon-name><tp:taxon-name-part taxon-name-part-type="genus" reg="Afzelia">Afzelia</tp:taxon-name-part> <tp:taxon-name-part taxon-name-part-type="species" reg="corallina">corallina</tp:taxon-name-part></tp:taxon-name></italic> is currently known only from its type locality, where fewer than 30 mature individuals have been recorded. Although this locality lies within the Ngezi–Vumawimbi Forest Reserve, illegal extraction of hardwood remains a persistent threat. This species, together with <italic><tp:taxon-name><tp:taxon-name-part taxon-name-part-type="genus" reg="Intsia">Intsia</tp:taxon-name-part> <tp:taxon-name-part taxon-name-part-type="species" reg="bijuga">bijuga</tp:taxon-name-part></tp:taxon-name></italic>, <italic><tp:taxon-name><tp:taxon-name-part taxon-name-part-type="genus" reg="Milicia">Milicia</tp:taxon-name-part> <tp:taxon-name-part taxon-name-part-type="species" reg="excelsa">excelsa</tp:taxon-name-part></tp:taxon-name></italic>, and <italic><tp:taxon-name><tp:taxon-name-part taxon-name-part-type="genus" reg="Erythrophleum">Erythrophleum</tp:taxon-name-part> <tp:taxon-name-part taxon-name-part-type="species" reg="suaveolens">suaveolens</tp:taxon-name-part></tp:taxon-name></italic> (Guill. &amp; Perr.) Brenan, is specifically targeted by illegal loggers. A concerning number of individuals, particularly those occurring along the coast, exhibit poor crown condition and apparent dieback. Likely, this distribution is due to the extraction of most of the straight trees occurring farther inland, while the individuals growing along the coast might have been spared because of the misshapen boles. Based on our observations, the optimum habitat for this species is behind the salt spray zone. In addition, seed production appears to be extremely low, with only a few seeds produced each year. Regeneration by seed appears poor to absent, with young individuals observed resulting from suckering from stressed mature plants growing directly along the coast. Given its restricted distribution and threats due to illegal logging and touristic infrastructure development (<xref ref-type="bibr" rid="B7">Caro et al. 2025</xref>), <italic><tp:taxon-name><tp:taxon-name-part taxon-name-part-type="genus" reg="Afzelia">A.</tp:taxon-name-part> <tp:taxon-name-part taxon-name-part-type="species" reg="corallina">corallina</tp:taxon-name-part></tp:taxon-name></italic> should be assessed as Critically Endangered (<abbrev xmlns:xlink="http://www.w3.org/1999/xlink" xlink:title="Critically Endangered" xlink:type="simple">CR</abbrev>). It clearly meets criteria B2ab(iii, v); D (extent of occurrence &lt;100 km<sup>2</sup> and presence at a single threat-defined location, with continuing decline in the area, extent, and quality of habitat and number of mature individuals; fewer than 50 mature individuals) (<xref ref-type="bibr" rid="B17">IUCN 2012</xref>). Propagation and <italic>in situ</italic> and <italic>circa situ</italic> replanting efforts are underway as part of a project funded by Fondation Franklinia and implemented by Istituto Oikos. Despite the threats posed by touristic infrastructure development, carefully managed ecotourism might represent a complementary conservation opportunity: Oikos, the NGO that partly funded this research, has been promoting sustainable ecotourism in Ngezi–Vumawimbi and mapping individuals of particular interest that could be incorporated into guided visits, hopefully generating local incentives for habitat protection. Worryingly, felling remains a threat, and one individual has been found logged during the last survey, with two additional trees found felled by recent storms.</p></tp:treatment-sec><tp:treatment-sec sec-type="Notes"><title>Notes.</title><p>This species shows some affinities with <italic><tp:taxon-name><tp:taxon-name-part taxon-name-part-type="genus" reg="Intsia">Intsia</tp:taxon-name-part> <tp:taxon-name-part taxon-name-part-type="species" reg="bijuga">bijuga</tp:taxon-name-part></tp:taxon-name></italic>, especially in the congested inflorescence, the reddish stamen, and the thinly woody pod, with few flattened seeds. It is interesting to note that across the whole range of <italic><tp:taxon-name><tp:taxon-name-part taxon-name-part-type="genus" reg="Afzelia">Afzelia</tp:taxon-name-part> <tp:taxon-name-part taxon-name-part-type="species" reg="quanzensis">quanzensis</tp:taxon-name-part></tp:taxon-name></italic> (Fig. <xref ref-type="fig" rid="F6">6</xref>) and <italic><tp:taxon-name><tp:taxon-name-part taxon-name-part-type="genus" reg="Intsia">Intsia</tp:taxon-name-part> <tp:taxon-name-part taxon-name-part-type="species" reg="bijuga">bijuga</tp:taxon-name-part></tp:taxon-name></italic>, Pemba Island is the only place where both species coexist. Further molecular analyses will help to shed light on the origin of this species.</p><fig id="F6" position="float" orientation="portrait"><object-id xmlns:xlink="http://www.w3.org/1999/xlink" content-type="doi" xlink:type="simple">10.3897/phytokeys.273.186903.figure6</object-id><object-id xmlns:xlink="http://www.w3.org/1999/xlink" content-type="arpha" xlink:type="simple">0E9458BE-13DD-5C16-9A78-36071D60AE22</object-id><label>Figure 6.</label><caption><p><italic><tp:taxon-name><tp:taxon-name-part taxon-name-part-type="genus" reg="Afzelia">Afzelia</tp:taxon-name-part> <tp:taxon-name-part taxon-name-part-type="species" reg="quanzensis">quanzensis</tp:taxon-name-part></tp:taxon-name></italic>. <bold>a</bold>. Inflorescence and leaves; <bold>b</bold>. Flower; <bold>c</bold>. Open pods with seeds from both valves. Pictures by: Andrea Bianchi, Quentin Luke &amp; Margherita Rinaldi, based on specimens from eastern Tanzania.</p></caption><graphic xmlns:xlink="http://www.w3.org/1999/xlink" xlink:href="phytokeys-273-055_article-186903__-g006.jpg" id="oo_1589508.jpg" position="float" orientation="portrait" xlink:type="simple"><uri content-type="original_file" xlink:type="simple">https://binary.pensoft.net/fig/1589508</uri></graphic></fig><p>The three <tp:taxon-name><tp:taxon-name-part taxon-name-part-type="subfamily" reg="Detarioideae">Detarioideae</tp:taxon-name-part></tp:taxon-name> occurring on the island are not distinguished by local people and are referred to, in Swahili, by a single name, ‘<italic>Mbambakofi</italic>’.</p></tp:treatment-sec><tp:treatment-sec><!--Section generated to contain objects referenced in tp:taxon-treatment.--><table-wrap id="T1" position="float" orientation="portrait"><label>Table 1.</label><caption><p>Morphological differences between <italic><tp:taxon-name><tp:taxon-name-part taxon-name-part-type="genus" reg="Afzelia">Afzelia</tp:taxon-name-part> <tp:taxon-name-part taxon-name-part-type="species" reg="quanzensis">quanzensis</tp:taxon-name-part></tp:taxon-name></italic> and <italic><tp:taxon-name><tp:taxon-name-part taxon-name-part-type="genus" reg="Afzelia">Afzelia</tp:taxon-name-part> <tp:taxon-name-part taxon-name-part-type="species" reg="corallina">corallina</tp:taxon-name-part></tp:taxon-name></italic> sp. nov.</p></caption><table><tbody><tr><td rowspan="1" colspan="1"/><td rowspan="1" colspan="1">
                  <italic>
                    <tp:taxon-name><tp:taxon-name-part taxon-name-part-type="genus" reg="Afzelia">Afzelia</tp:taxon-name-part> <tp:taxon-name-part taxon-name-part-type="species" reg="quanzensis">quanzensis</tp:taxon-name-part></tp:taxon-name>
                  </italic>
                </td><td rowspan="1" colspan="1"><italic><tp:taxon-name><tp:taxon-name-part taxon-name-part-type="genus" reg="Afzelia">Afzelia</tp:taxon-name-part> <tp:taxon-name-part taxon-name-part-type="species" reg="corallina">corallina</tp:taxon-name-part></tp:taxon-name></italic> sp. nov.</td></tr><tr><td rowspan="1" colspan="1">
                  <bold>Twigs</bold>
                </td><td rowspan="1" colspan="1">sometimes moderately pubescent, glabrescent</td><td rowspan="1" colspan="1">glabrous</td></tr><tr><td rowspan="1" colspan="1">
                  <bold>Leaflets size</bold>
                </td><td rowspan="1" colspan="1">2.3–12 × 1.5–7.2 cm</td><td rowspan="1" colspan="1">(5–) 9–12 (–16) × (4.5–) 6.5–7.5 cm</td></tr><tr><td rowspan="1" colspan="1">
                  <bold>Leaflets shape</bold>
                </td><td rowspan="1" colspan="1">broadly ovate to almost elliptic</td><td rowspan="1" colspan="1">ovate to oblong, tending to falcate</td></tr><tr><td rowspan="1" colspan="1">
                  <bold>Base</bold>
                </td><td rowspan="1" colspan="1">cuneate to rounded</td><td rowspan="1" colspan="1">rounded</td></tr><tr><td rowspan="1" colspan="1">
                  <bold>Inflorescence</bold>
                </td><td rowspan="1" colspan="1">simple or one forked</td><td rowspan="1" colspan="1">panicle</td></tr><tr><td rowspan="1" colspan="1">
                  <bold>Inflorescence</bold>
                </td><td rowspan="1" colspan="1">4–12 flowered</td><td rowspan="1" colspan="1">up to 150–flowered</td></tr><tr><td rowspan="1" colspan="1">
                  <bold>Hypanthium</bold>
                </td><td rowspan="1" colspan="1">11–25 mm long</td><td rowspan="1" colspan="1">15–30 mm long</td></tr><tr><td rowspan="1" colspan="1">
                  <bold>Pedicel</bold>
                </td><td rowspan="1" colspan="1">ca. 5 mm</td><td rowspan="1" colspan="1">7–8 mm</td></tr><tr><td rowspan="1" colspan="1">
                  <bold>Sepals indumentum</bold>
                </td><td rowspan="1" colspan="1">puberulous outside, glabrous inside</td><td rowspan="1" colspan="1">puberulous outside and puberulous to sparsely pubescent inside</td></tr><tr><td rowspan="1" colspan="1">
                  <bold>Outer sepals</bold>
                </td><td rowspan="1" colspan="1">elliptic, 9–17 × 7–13 mm</td><td rowspan="1" colspan="1">elliptic to ovate, 12–15 × 6–7 mm</td></tr><tr><td rowspan="1" colspan="1">
                  <bold>Inner sepals</bold>
                </td><td rowspan="1" colspan="1">obovate-spathulate, 17–25 × 9–18 mm</td><td rowspan="1" colspan="1">oblong, but slightly wider distally 17–18 × 7–8 mm</td></tr><tr><td rowspan="1" colspan="1">
                  <bold>Large petal</bold>
                </td><td rowspan="1" colspan="1">green outside, red inside and occasionally mottled with white or greenish-white</td><td rowspan="1" colspan="1">light-pink outside, white and red inside, with a white median stripe</td></tr><tr><td rowspan="1" colspan="1">
                  <bold>Claw size</bold>
                </td><td rowspan="1" colspan="1">up to 2 cm long</td><td rowspan="1" colspan="1">0.8–1 cm long</td></tr><tr><td rowspan="1" colspan="1">
                  <bold>Large petal indumentum</bold>
                </td><td rowspan="1" colspan="1">pubescent</td><td rowspan="1" colspan="1">pubescent adaxially from base to widening of the lamina or shortly after, puberulous abaxially for ⅔ of petal length</td></tr><tr><td rowspan="1" colspan="1">
                  <bold>Small petals</bold>
                </td><td rowspan="1" colspan="1">4, clavate</td><td rowspan="1" colspan="1">4, greenish-white, shortly pubescent, subulate, 6–9 × 0.5 mm</td></tr><tr><td rowspan="1" colspan="1">
                  <bold>Fertile stamens</bold>
                </td><td rowspan="1" colspan="1">(5–) 7 (–9,) green and often red at the base, pilose near the base or glabrous, 35 mm long</td><td rowspan="1" colspan="1">7, crimson red, pilose proximally to sparsely pilose and eventually glabrous in last ¼, 30–40 mm long,</td></tr><tr><td rowspan="1" colspan="1">
                  <bold>Staminodes</bold>
                </td><td rowspan="1" colspan="1">usually 2, green</td><td rowspan="1" colspan="1">usually 2, crimson red</td></tr><tr><td rowspan="1" colspan="1">
                  <bold>Extra staminodes</bold>
                </td><td rowspan="1" colspan="1">no</td><td rowspan="1" colspan="1">sometimes two, minute, green</td></tr><tr><td rowspan="1" colspan="1">
                  <bold>Ovary</bold>
                </td><td rowspan="1" colspan="1">ca. 3.5 × 1.5 mm, pilose particularly on the margins</td><td rowspan="1" colspan="1">ca. 7 × 2.2–2.7 mm, glabrous to shortly pubescent</td></tr><tr><td rowspan="1" colspan="1">
                  <bold>Style</bold>
                </td><td rowspan="1" colspan="1">25 mm</td><td rowspan="1" colspan="1">40–50 mm</td></tr><tr><td rowspan="3" colspan="1">
                  <bold>Pod shape</bold>
                </td><td rowspan="1" colspan="1">straight, 7–23 × 4.5–8.3 cm</td><td rowspan="1" colspan="1">straight, 7–13 × 4.5–6 cm</td></tr><tr><td rowspan="2" colspan="1">5–13-seeded. Woody, each valve up to 2 cm thick.</td><td rowspan="1" colspan="1">(1–) 2–3 (-4) seeded.</td></tr><tr><td rowspan="1" colspan="1">thinly woody, each valve up to 5 mm thick.</td></tr><tr><td rowspan="1" colspan="1">
                  <bold>Seeds</bold>
                </td><td rowspan="1" colspan="1">ellipsoid, 20–34 × 9–17 mm</td><td rowspan="1" colspan="1">flattened dorsiventrally, 25–32 × 12–14 mm, 6 mm thick</td></tr><tr><td rowspan="1" colspan="1">
                  <bold>Aril</bold>
                </td><td rowspan="1" colspan="1">reddish orange, cup shaped, 8–13 mm long, covering 1/4 to 1/3 of the seed-</td><td rowspan="1" colspan="1">yellowish orange, cup shaped, thin, 4–5 mm long, covering less than 1/5 of the seed.</td></tr></tbody></table></table-wrap></tp:treatment-sec><ref-list><ref id="B7"><mixed-citation xmlns:xlink="http://www.w3.org/1999/xlink" xlink:type="simple">Caro T, Baldesi G, Borrini-Feyerabend G, Clark M, Clausnitzer V, Dijkstra K-DB, Dobson A, Ernst R, Hamerlynck O, Luke Q, Orsenigo S, Pretelli I, Rita J, Vamberger M (2025) Tourism puts Zanzibari reserve at a crossroads. Science 389: 1301–1302. <ext-link xlink:href="10.1126/science.aeb5285" ext-link-type="doi" xlink:type="simple">https://doi.org/10.1126/science.aeb5285</ext-link></mixed-citation></ref><ref id="B17"><mixed-citation xmlns:xlink="http://www.w3.org/1999/xlink" xlink:type="simple">IUCN (2012) IUCN Red List categories and criteria: Version 3.1. (2<sup>nd</sup> edn.). IUCN, Gland, Switzerland and Cambridge, UK, [iv +] 32 pp. <ext-link xlink:href="https://portals.iucn.org/library/node/10315" ext-link-type="uri" xlink:type="simple">https://portals.iucn.org/library/node/10315</ext-link></mixed-citation></ref></ref-list></tp:taxon-treatment>
